# Supplementary material for: Small noncoding RNA TY2 enhances efferocytosis and improves outcomes in a mouse model of sepsis
Source: JCI Insight. 2026 Jan 22;11(5):e196153. doi: 10.1172/jci.insight.196153 (PMC13041665; doi:10.1172/jci.insight.196153)
Supplement: Supporting data values [file jciinsight-11-196153-s015.xlsx]

## Sheet: FIG. 1B
		Veh							Scr							UA							CG							7C							yREX3
	24	1.15	0.8	1.1	1	1	1	1	0.92	0.94	1.13	0.94	1.16	0.89		0.58	0.51	0.81					1.04	0.89	0.75	0.79				0.54	1.02	0.99	0.59				0.75	0.79	0.48
	48	1.1	0.86	1.06	1.06	0.94	1	1	1.01	0.97	0.73	1	1.09			0.58	0.64	0.64					0.93	1.11	1.28	1	1.26			0.63	0.99						0.78	0.63

## Sheet: FIG. 1C
		YREX3				TY2
	0	12.683	13.0679	11.9985	11.4479	8.82867	8.84361
	0.5	12.0657	12.0688	10.0241	9.10656	9.60784	10.7169
	10	10.241	10.2775	10.6025	10.7586	10.358	10.7016
	20	10.2284	10.2284	10.4511	10.3134	8.96875	8.90741
	30	23.6478	24.5434	23.7998	23.275	14.9647	15.0618	16.0707	16.0029

## Sheet: FIG. 1D
Veh	yREX3	TY2
842775	2455565	3220204
1752700	2742143	4044300
1497233	2267460	4034993

## Sheet: FIG. 1F
Veh	yREX3 Oral	TY2 Oral	yREX3 IV	TY2 IV
16.77	4.93	5.92	4.41	8.22
15.21	5.06	3.26	6.91	2.84
14.39	4.24	5.83	4.77	7.7
11.8	4.24		4.1	2.01
	6.84
	5.1

## Sheet: FIG. 1G
Veh	yREX3 IV	TY2 IV	yREX3 Oral	TY2 Oral
12.551	5.93	6.33	1.9	0.32
7.279	4.72	2.6	3.26	3.2
5.004	0.94	5.893	0.67	2.59
10.575	5.69	2.841	0.44

## Sheet: FIG. 1I
	sham	veh	TY2
7	0
7	0
7	0
7	0
7	0
2		1
2		1
3		1
7		0
7		0
7		0
7		0
7		0
2			1
7			0
7			0
7			0
7			0
7			0
7			0
7			0
7			0

## Sheet: FIG. 1J
FS	Sham D1	Sham D7	CLP D1	Veh D7	TY2 D7
	32	32	15	32	37
	37	30	15	40	35
	36	33	35	20	52
			27	22	33
			25	39	50
			29		52
			32
			27
			28
			21
			29
			25

## Sheet: FIG. 1K
Sham	Veh	TY2
2.9	4.2	2.95
3.8	2.9	2.7
3	4.6	2.6
	4	2.9
	3.7	2.5
		2.5

## Sheet: FIG. 1L
Sham				Veh				TY2
1.22	0.82	1.01		22.51	7.18	20.08		3.01	2.26	1.42

## Sheet: FIG. 1M
sham				Veh				TY2
1.1	1.14	0.91		1.67	3.58	3.16		1.29	1.01	1.36	1

[truncated: 12 more sheets: FIG. 1O, FIG. 1Q, S. FIG. 1C, S. FIG. 1E, S. FIG. 1G, S. FIG. 1H, S. FIG. 1I, S. FIG. 1J, S. FIG. 1K, S. FIG. 2A, S. FIG. 2B, S. FIG. 2C]
